# Supplementary material for: P-Cadherin Regulates Intestinal Epithelial Cell Migration and Mucosal Repair, but Is Dispensable for Colitis Associated Colon Cancer
Source: Cells. 2022 Apr 27;11(9):1467. doi: 10.3390/cells11091467 (PMC9100778; doi:10.3390/cells11091467)
Supplement: Supplementary file 1 [file cells-11-01467-s001.zip]

Archive with 17 entries (14 files):
- cells-1685440-supplementary/
- cells-1685440-supplementary/cells-1685440 SM for proof/
- cells-1685440-supplementary/cells-1685440 SM for proof/P-cad supplenetry files/
- cells-1685440-supplementary/cells-1685440 SM for proof/P-cad supplenetry files/Movie S1.mp4
- cells-1685440-supplementary/cells-1685440 SM for proof/P-cad supplenetry files/Movie S2.mp4
- cells-1685440-supplementary/cells-1685440 SM for proof/P-cad supplenetry files/P-cadherin paper Table S1.pdf
- cells-1685440-supplementary/cells-1685440 SM for proof/P-cad supplenetry files/P-cadherin paper Table S2.pdf
- cells-1685440-supplementary/cells-1685440 SM for proof/P-cad supplenetry files/P-cadherin Revision FIgure S1 final.pptx
- cells-1685440-supplementary/cells-1685440 SM for proof/P-cad supplenetry files/P-cadherin Revision Figure S2 final.pptx
- cells-1685440-supplementary/cells-1685440 SM for proof/P-cad supplenetry files/P-cadherin Revision FIgure S3 final.pptx
- cells-1685440-supplementary/cells-1685440 SM for proof/P-cad supplenetry files/P-cadherin Revision Figure S4 final.pptx
- cells-1685440-supplementary/cells-1685440 SM for proof/P-cad supplenetry files/P-cadherin Revision Figure S5 final.pptx
- cells-1685440-supplementary/cells-1685440 SM for proof/P-cad supplenetry files/P-cadherin Revision Figure S6 final.pptx
- cells-1685440-supplementary/cells-1685440 SM for proof/P-cad supplenetry files/P-cadherin Revision Figure S7 final.pptx
- cells-1685440-supplementary/cells-1685440 SM for proof/P-cad supplenetry files/P-cadherin Revision Figure S8 final.pptx
- cells-1685440-supplementary/cells-1685440 SM for proof/P-cad supplenetry files/P-cadherin Revision Figure S9 final.pptx
- cells-1685440-supplementary/cells-1685440 SM for proof/P-cad supplenetry files/Thumbs.db
